# Supplementary material for: Synthesis of Co-Ni Alloy Particles with the Structure of a Solid Substitution Solution by Precipitation in a Supercritical Carbon Dioxide
Source: Nanomaterials (Basel). 2022 Dec 7;12(24):4366. doi: 10.3390/nano12244366 (PMC9782632; doi:10.3390/nano12244366)
Supplement: Supplementary file 1 [file nanomaterials-12-04366-s001.zip]

Archive with 1 entries (1 files):
- nanomaterials-2035174-supplementary.pdf
